# Supplementary material for: Single-neuron representation of learned complex sounds in the auditory cortex
Source: Nat Commun. 2020 Aug 31;11:4361. doi: 10.1038/s41467-020-18142-z (PMC7459331; doi:10.1038/s41467-020-18142-z)
Supplement: Supplementary file 11 — Source Data [file 41467_2020_18142_MOESM11_ESM.xlsx]

## Sheet: Figure 1b
Figure 1b
Licking probability
	Session	1	2	3	4	5	6	7	8	9	10	11	12	13
	Mouse 1	10	10	10	10	40	90	100	100	100	40	20	30	0
	Mouse 2	0	0	30	20	40	80	90	90	100	55	10	10	30
	Mouse 3	0	10	20	50	100	90	100	100	100	70	0	0	0
	Mouse 4	0	50	50	60	100	90	90	90	66	50	40	40	20
	Mouse 5	0	60	60	60	50	90	100	100	100	50	30	0	0
	Mouse 6	20	60	80	80	100	100	100	90	91	60	40	0	0

## Sheet: Figure 1c
Figure 1c
Licking probability
		Naïve	Trained
	Mouse 1	0	0
	Mouse 2	0	0
	Mouse 3	0	0
	Mouse 4	0	0
	Mouse 5	0	18.1818
	Mouse 6	10	0

## Sheet: Figure 1d
Figure 1d
Licking probability
		BBN	2.0 kHz	2.7 kHz	3.6 kHz	4.9 kHz	6.6 kHz	8.9 kHz	12.1 kHz	16.3 kHz	21.9 kHz	29.6 kHz	40.0 kHz
	Mouse 1	90	0	0	0	0	0	0	0	0	0	0	0
	Mouse 2	100	18	18	18	36	18	36	36	18	18	36	36
	Mouse 3	100	18	18	18	18	18	18	18	18	18	18	18
	Mouse 4	100	18	18	18	18	18	18	18	18	18	18	18
	Mouse 5	100	36	18	18	18	18	18	18	18	18	18	18
	Mouse 6	90	0	0	0	0	0	0	0	0	0	0	0

## Sheet: Figure 1f
Figure 1f
Licking probability
			2.0 kHz
		Session	1	2	3	4	5	6
		Mouse 1	0	40	41.67	90	80	90
		Mouse 2	0	0	60	70	90	90
		Mouse 3	20	10	81.82	70	70	100
		Mouse 4	0	40	70	70	90	80
		Mouse 5	10	20	50	80	80	100
		Mouse 6	0	30	75	70	90	80
			12.1 kHz
		Session	1	2	3	4	5	6
		Mouse 1	0	10	70	53.33	90	90
		Mouse 2	0	30	70	75	90	100
		Mouse 3	10	30	53.33	73.33	60	70
		Mouse 4	0	10	60	76.92	40	80
		Mouse 5	10	30	80	80	80	90
		Mouse 6	0	10	50	60	60	80

## Sheet: Figure 1g
	Figure 1g
	Licking probability
		ΔFreq (octaves)	0	0.43	0.86	1.29	1.72	2.15	3.01
			90	20	50	80	40	40	40
			90	40	66.67	50	40	83.33	75
			100	20	60	60	20	20	60
			80	40	20	20	0	100	25
			90	0	20	0	0	0	40
			100	66.67	20	40	40	60	60
			70	40	40	80	50	20
			80	83.33	40	50	66.67	40
				20	20	60	60	20
				100	0	20	20	40
				0	0	0	20	0
				60	40	40	20	66.67
				40	75	20	80
				75	100	60	100
				60	60	20	60
				25	60	20	40
				40	20	0	0
				60	50	0	50

## Sheet: Figure 1i
Figure 1i
Licking probability
			Chord 1
		Session	1	2	3	4	5	6
		Mouse 1	0	70	80	80	90	80
		Mouse 2	0	60	40	60	90	80
		Mouse 3	30	50	80	60	80	90
		Mouse 4	10	70	50	60	70	100
		Mouse 5	10	60	50	60	70	80
		Mouse 6	10	70	80	70	90	100
			Chord 2
		Session	1	2	3	4	5	6
		Mouse 1	0	40	50	50	100	100
		Mouse 2	0	40	80	70	90	100
		Mouse 3	0	40	40	50	90	100
		Mouse 4	20	60	60	80	80	100
		Mouse 5	10	60	60	70	100	100
		Mouse 6	0	40	50	60	80	100

## Sheet: Figure 1j
Figure 1j
Licking probability
		Chord 1	2.0 kHz	2.7 kHz	3.6 kHz	4.9 kHz	Chord 2	8.9 kHz	12.1 kHz	16.3 kHz	21.9 kHz
	Mouse 1	80	0	10	0	0	100	70	30	20	0
	Mouse 2	80	40	10	0	10	100	60	30	0	10
	Mouse 3	90	10	0	0	0	100	30	0	10	40
	Mouse 4	100	40	60	50	30	100	10	10	20	30
	Mouse 5	80	60	40	40	30	100	10	40	30	20
	Mouse 6	100	60	40	30	40	100	10	30	50	30

## Sheet: Figure 3d
			Fit results
Figure 3d
The fitting results of data points of spike peaks
			Left example		Right	Average	1	2	3	4	5	6	7	8	9	10	11	12	13	14	15	16	17	18	19	20	21	22	23	24	25	26	27
			-37.7099			-20.5137	-14.0562	-13.6199	-15.8136	-7.37167	-5.06083	-31.6369	-32.9236	-23.3457	-24.1555	-26.4729	-25.0418	-37.7959	-37.121	-39.1683	-44.71	-14.7713	-14.9678	-14.7065	-14.1653	-14.8497	-16.5971	-21.7808	-14.3064	-15.8323	-16.0757	-15.4398	-9.97654
			-25.8688			-17.3871	-12.1879	-11.6529	-13.8009	-6.37711	-4.44884	-25.7086	-28.7645	-19.6865	-20.4605	-22.1217	-21.565	-30.7244	-31.4474	-33.1762	-36.8918	-12.5129	-12.7944	-12.4341	-11.3262	-13.2123	-14.424	-18.1357	-12.0785	-13.6776	-13.9229	-13.4879	-8.60622
			-20.7506			-15.5582	-11.095	-10.5022	-12.6235	-5.79533	-4.09085	-22.2407	-26.3316	-17.546	-18.299	-19.5765	-19.5312	-26.5879	-28.1286	-29.6711	-32.3184	-11.1919	-11.523	-11.1048	-9.6654	-12.2545	-13.1529	-16.0035	-10.7753	-12.4173	-12.6636	-12.3461	-7.80463
			-17.7458			-14.2606	-10.3196	-9.68583	-11.7882	-5.38255	-3.83685	-19.7803	-24.6054	-16.0273	-16.7654	-17.7706	-18.0881	-23.6529	-25.7738	-27.1842	-29.0735	-10.2546	-10.621	-10.1616	-8.48706	-11.5749	-12.251	-14.4906	-9.85061	-11.523	-11.7701	-11.5361	-7.2359
			-15.7182			-13.254	-9.71809	-9.05258	-11.1403	-5.06237	-3.63984	-17.8718	-23.2665	-14.8493	-15.5758	-16.3698	-16.9689	-21.3764	-23.9473	-25.2551	-26.5566	-9.52758	-9.92131	-9.43008	-7.57307	-11.0478	-11.5514	-13.3172	-9.13339	-10.8294	-11.077	-10.9077	-6.79475
			-14.2348			-12.4316	-9.22665	-8.53518	-10.6109	-4.80077	-3.47886	-16.3124	-22.1725	-13.8868	-14.6039	-15.2253	-16.0543	-19.5164	-22.455	-23.679	-24.5002	-8.93356	-9.34963	-8.83236	-6.82628	-10.6171	-10.9798	-12.3584	-8.54737	-10.2626	-10.5107	-10.3943	-6.43431
			-13.0903			-11.7363	-8.81114	-8.09772	-10.1633	-4.57959	-3.34276	-14.994	-21.2475	-13.0731	-13.7821	-14.2576	-15.2811	-17.9437	-21.1932	-22.3464	-22.7614	-8.43132	-8.86629	-8.32699	-6.19488	-10.253	-10.4965	-11.5477	-8.05191	-9.78345	-10.032	-9.96022	-6.12956
			-12.1736			-11.134	-8.45121	-7.71878	-9.77553	-4.38799	-3.22486	-13.852	-20.4463	-12.3681	-13.0703	-13.4194	-14.6113	-16.5814	-20.1003	-21.1921	-21.2553	-7.99627	-8.44759	-7.88921	-5.64794	-9.93754	-10.0779	-10.8455	-7.62271	-9.36837	-9.61722	-9.58421	-5.86558
			-11.4184			-10.6027	-8.13374	-7.38453	-9.43353	-4.21899	-3.12087	-12.8446	-19.7396	-11.7463	-12.4424	-12.68	-14.0205	-15.3798	-19.1362	-20.1739	-19.9268	-7.61252	-8.07828	-7.50307	-5.1655	-9.65931	-9.70864	-10.2261	-7.24414	-9.00224	-9.2514	-9.25254	-5.63272
			-10.7826			-10.1275	-7.84974	-7.08553	-9.1276	-4.06781	-3.02785	-11.9435	-19.1074	-11.1901	-11.8808	-12.0186	-13.4921	-14.3049	-18.2738	-19.263	-18.7384	-7.26924	-7.74791	-7.15766	-4.73394	-9.41042	-9.37832	-9.67206	-6.90549	-8.67473	-8.92416	-8.95585	-5.42443
			-10.2381			-9.69756	-7.59284	-6.81506	-8.85085	-3.93106	-2.9437	-11.1283	-18.5355	-10.687	-11.3727	-11.4203	-13.014	-13.3326	-17.4936	-18.4391	-17.6634	-6.95871	-7.44906	-6.84519	-4.34355	-9.18528	-9.07952	-9.17085	-6.59915	-8.37846	-8.62814	-8.68746	-5.23601
			-9.76498			-9.30508	-7.3583	-6.56813	-8.5982	-3.80621	-2.86687	-10.3841	-18.0134	-10.2276	-10.9088	-10.8741	-12.5775	-12.4449	-16.7814	-17.6869	-16.6819	-6.67522	-7.17623	-6.55993	-3.98716	-8.97974	-8.80673	-8.71327	-6.31948	-8.10799	-8.35789	-8.44245	-5.06399
			-9.3491			-8.94403	-7.14255	-6.34098	-8.36578	-3.69136	-2.7962	-9.69953	-17.5331	-9.80508	-10.4821	-10.3716	-12.176	-11.6283	-16.1263	-16.995	-15.7791	-6.41444	-6.92526	-6.29752	-3.6593	-8.79066	-8.55579	-8.29235	-6.06221	-7.85918	-8.10929	-8.21705	-4.90575
			-8.97987			-8.60976	-6.9428	-6.13068	-8.15059	-3.58503	-2.73077	-9.0657	-17.0885	-9.41385	-10.0871	-9.90643	-11.8043	-10.8722	-15.5197	-16.3543	-14.9432	-6.17299	-6.69289	-6.05456	-3.35576	-8.6156	-8.32346	-7.90263	-5.82401	-7.62881	-7.87911	-8.00837	-4.75924
			-8.64925			-8.29855	-6.75683	-5.93488	-7.95026	-3.48603	-2.66986	-8.47562	-16.6745	-9.04963	-9.71928	-9.47334	-11.4583	-10.1684	-14.9549	-15.7579	-14.165	-5.9482	-6.47656	-5.82838	-3.07316	-8.45262	-8.10716	-7.53981	-5.60226	-7.41435	-7.66483	-7.81409	-4.62284
			-8.35099			-8.00744	-6.58287	-5.75173	-7.76286	-3.39343	-2.61287	-7.92364	-16.2872	-8.70893	-9.37523	-9.0682	-11.1345	-9.50996	-14.4267	-15.2	-13.4371	-5.73793	-6.27419	-5.61679	-2.80882	-8.30017	-7.90483	-7.20042	-5.39482	-7.21374	-7.46438	-7.63235	-4.49525
			-8.0802			-7.73399	-6.41946	-5.57969	-7.58683	-3.30644	-2.55935	-7.40514	-15.9235	-8.38888	-9.05205	-8.68763	-10.8304	-8.89147	-13.9305	-14.6759	-12.7533	-5.54041	-6.0841	-5.41804	-2.5605	-8.15696	-7.71477	-6.8816	-5.19996	-7.02529	-7.27609	-7.46164	-4.3754
			-7.83294			-7.47616	-6.26539	-5.41748	-7.42086	-3.22443	-2.50888	-6.91627	-15.5805	-8.08714	-8.74735	-8.32883	-10.5437	-8.30834	-13.4626	-14.1818	-12.1085	-5.35418	-5.90488	-5.23065	-2.32638	-8.02193	-7.53557	-6.58102	-5.01624	-6.84761	-7.09856	-7.30069	-4.2624
			-7.60602			-7.23228	-6.11965	-5.26405	-7.26387	-3.14685	-2.46114	-6.45385	-15.2561	-7.80171	-8.45912	-7.98942	-10.2725	-7.75675	-13.0201	-13.7144	-11.4987	-5.17803	-5.73535	-5.0534	-2.10492	-7.89422	-7.36607	-6.29669	-4.84246	-6.67954	-6.93063	-7.14844	-4.15551
			-7.39682			-7.00092	-5.9814	-5.11849	-7.11493	-3.07325	-2.41586	-6.01515	-14.9483	-7.53093	-8.18568	-7.66743	-10.0153	-7.23345	-12.6002	-13.271	-10.9201	-5.01091	-5.57452	-4.88524	-1.89482	-7.77305	-7.20526	-6.02695	-4.6776	-6.5201	-6.77132	-7.004	-4.05411
			-7.20317			-6.78084	-5.84988	-4.98003	-6.97326	-3.00325	-2.37278	-5.59786	-14.6555	-7.27336	-7.92559	-7.36116	-9.77053	-6.7357	-12.2008	-12.8492	-10.3698	-4.85194	-5.42153	-4.72528	-1.69498	-7.65779	-7.0523	-5.77038	-4.52078	-6.36844	-6.61979	-6.86661	-3.95765
			-7.02326			-6.57101	-5.72449	-4.84801	-6.83818	-2.9365	-2.33171	-5.19999	-14.3764	-7.02778	-7.6776	-7.06913	-9.53718	-6.2611	-11.8201	-12.447	-9.84511	-4.70038	-5.27567	-4.57277	-1.50443	-7.5479	-6.90646	-5.52574	-4.37125	-6.22383	-6.4753	-6.73561	-3.86569
			-6.85554			-6.3705	-5.60467	-4.72186	-6.7091	-2.87272	-2.29246	-4.8198	-14.1097	-6.79311	-7.44063	-6.79009	-9.31421	-5.8076	-11.4562	-12.0627	-9.34372	-4.55555	-5.13628	-4.42704	-1.32236	-7.4429	-6.7671	-5.29198	-4.22838	-6.08565	-6.33724	-6.61044	-3.77781
			-6.69872			-6.17853	-5.48996	-4.60108	-6.58552	-2.81165	-2.25488	-4.4558	-13.8543	-6.56844	-7.21375	-6.52292	-9.10074	-5.37341	-11.1079	-11.6948	-8.86368	-4.41689	-5.00284	-4.28751	-1.14804	-7.34236	-6.63367	-5.06816	-4.09158	-5.95336	-6.20505	-6.4906	-3.69367
			-6.55167			-5.99439	-5.37992	-4.48524	-6.46699	-2.75308	-2.21884	-4.10666	-13.6094	-6.35293	-6.99614	-6.26667	-8.89597	-4.95695	-10.7737	-11.3419	-8.40323	-4.28388	-4.87484	-4.15368	-0.980829	-7.24593	-6.50569	-4.85349	-3.96037	-5.82646	-6.07826	-6.37564	-3.61296
			-6.41343			-5.81748	-5.27421	-4.37394	-6.35311	-2.6968	-2.18421	-3.77122	-13.374	-6.14588	-6.78705	-6.02046	-8.69924	-4.55682	-10.4527	-11.0029	-7.96085	-4.1561	-4.75186	-4.0251	-0.820182	-7.15328	-6.38273	-4.64724	-3.83431	-5.70455	-5.95645	-6.2652	-3.53543
			-6.28317			-5.64725	-5.17248	-4.26683	-6.24352	-2.64265	-2.15089	-3.44843	-13.1476	-5.94665	-6.58587	-5.78355	-8.50994	-4.17179	-10.1438	-10.6766	-7.53516	-4.03314	-4.63352	-3.90137	-0.665598	-7.06413	-6.26441	-4.44877	-3.71301	-5.58723	-5.83923	-6.15893	-3.46082
			-6.16014			-5.4832	-5.07445	-4.16363	-6.13792	-2.59047	-2.11878	-3.13739	-12.9294	-5.75466	-6.39199	-5.55526	-8.32752	-3.80077	-9.8461	-10.3622	-7.12496	-3.91465	-4.51949	-3.78214	-0.516637	-6.97822	-6.1504	-4.25752	-3.59612	-5.47418	-5.72628	-6.05652	-3.38892
			-6.04372			-5.32492	-4.97986	-4.06404	-6.03603	-2.54012	-2.0878	-2.83726	-12.7188	-5.56941	-6.20493	-5.33497	-8.1515	-3.44277	-9.55887	-10.0589	-6.72915	-3.80032	-4.40946	-3.6671	-0.372903	-6.89533	-6.04039	-4.07298	-3.48333	-5.3651	-5.61729	-5.9577	-3.31954
			-5.93334			-5.172	-4.88848	-3.96784	-5.93759	-2.49147	-2.05787	-2.54731	-12.5154	-5.39044	-6.0242	-5.12216	-7.98146	-3.0969	-9.28138	-9.76581	-6.34677	-3.68986	-4.30316	-3.55596	-0.234043	-6.81524	-5.9341	-3.8947	-3.37436	-5.25972	-5.51199	-5.86224	-3.25252
			-5.82849			-5.0241	-4.8001	-3.87478	-5.84238	-2.44443	-2.02892	-2.26687	-12.3186	-5.21734	-5.8494	-4.91632	-7.81698	-2.76238	-9.01299	-9.48235	-5.97692	-3.58303	-4.20034	-3.44846	-0.0997361	-6.73779	-5.8313	-3.72227	-3.26897	-5.15779	-5.41015	-5.76991	-3.1877
			-5.72874			-4.88089	-4.71452	-3.78469	-5.75019	-2.39887	-2.00088	-1.99533	-12.1281	-5.04973	-5.68016	-4.71702	-7.65773	-2.43848	-8.75312	-9.20789	-5.61881	-3.47959	-4.1008	-3.34437	0.0303062	-6.66279	-5.73177	-3.55531	-3.16692	-5.0591	-5.31154	-5.6805	-3.12493
			-5.63368			-4.74209	-4.63158	-3.69736	-5.66084	-2.35472	-1.97372	-1.73215	-11.9435	-4.88728	-5.51612	-4.52386	-7.50338	-2.12455	-8.50124	-8.94187	-5.27173	-3.37933	-4.00431	-3.24349	0.156346	-6.5901	-5.6353	-3.39349	-3.06802	-4.96345	-5.21597	-5.59385	-3.0641
			-5.54298			-4.60743	-4.55111	-3.61264	-5.57416	-2.31188	-1.94736	-1.47682	-11.7644	-4.72969	-5.35697	-4.33646	-7.35364	-1.81999	-8.25689	-8.6838	-4.93501	-3.28207	-3.9107	-3.14562	0.278624	-6.51958	-5.54171	-3.2365	-2.97206	-4.87065	-5.12325	-5.50979	-3.00508
			-5.4563			-4.47668	-4.47298	-3.53038	-5.48999	-2.27029	-1.92176	-1.2289	-11.5904	-4.57666	-5.20245	-4.15449	-7.20824	-1.52426	-8.01962	-8.43321	-4.60805	-3.18763	-3.81981	-3.05059	0.397356	-6.4511	-5.45083	-3.08406	-2.87889	-4.78055	-5.03322	-5.42816	-2.94777
			-5.37336			-4.34961	-4.39705	-3.45044	-5.40819	-2.22987	-1.89689	-0.987959	-11.4214	-4.42794	-5.05227	-3.97765	-7.06694	-1.23686	-7.78904	-8.18968	-4.2903	-3.09584	-3.73148	-2.95823	0.512744	-6.38456	-5.36251	-2.93591	-2.78835	-4.69298	-4.94572	-5.34884	-2.89208
			-5.2939			-4.22602	-4.32319	-3.37268	-5.32863	-2.19056	-1.8727	-0.753622	-11.257	-4.2833	-4.90621	-3.80565	-6.9295	-0.957334	-7.56477	-7.95282	-3.98126	-3.00658	-3.64557	-2.86841	0.62497	-6.31984	-5.27661	-2.79183	-2.70028	-4.60781	-4.86063	-5.27168	-2.83791
			-5.21769			-4.10573	-4.25131	-3.297	-5.25119	-2.15229	-1.84915	-0.525535	-11.097	-4.14252	-4.76405	-3.63825	-6.79574	-0.685265	-7.34648	-7.72228	-3.68046	-2.91969	-3.56195	-2.78098	0.734202	-6.25684	-5.19301	-2.65159	-2.61457	-4.52491	-4.7778	-5.19659	-2.78519
			-5.14451			-3.98856	-4.18129	-3.22329	-5.17577	-2.11502	-1.82622	-0.303373	-10.9411	-4.00539	-4.62557	-3.47519	-6.66544	-0.420263	-7.13387	-7.49773	-3.38747	-2.83506	-3.4805	-2.69582	0.840598	-6.19548	-5.11157	-2.51499	-2.53108	-4.44417	-4.69712	-5.12344	-2.73384
			-5.07418			-3.87436	-4.11305	-3.15144	-5.10225	-2.07869	-1.80387	-0.0868365	-10.7892	-3.87173	-4.49061	-3.31626	-6.53845	-0.161971	-6.92664	-7.27886	-3.1019	-2.75257	-3.40112	-2.61282	0.944299	-6.13567	-5.0322	-2.38185	-2.4497	-4.36547	-4.61849	-5.05215	-2.68379
			-5.00651			-3.76298	-4.04649	-3.08136	-5.03056	-2.04326	-1.78207	0.124353	-10.641	-3.74138	-4.35898	-3.16125	-6.41459		-6.72452		-2.82339		-3.32369	-2.53186		-6.07734		-2.25199			-4.54179		-2.63497
			-4.94134			-3.65429	-3.98154	-3.01298	-4.96058	-2.00869	-1.76079	0.330454	-10.4965	-3.61416	-4.23051	-3.00998	-6.29372		-6.52728		-2.55158		-3.24813	-2.45286		-6.02042		-2.12527			-4.46695		-2.58733
			-4.87852			-3.54815	-3.91811	-2.9462	-4.89226	-1.97493	-1.74001	0.531704	-10.3553	-3.48994	-4.10508	-2.86227	-6.17569		-6.33467		-2.28617		-3.17435	-2.37572		-5.96483		-2.00153			-4.39387		-2.54081
			-4.81792			-3.44445	-3.85615	-2.88096	-4.8255	-1.94194	-1.71972	0.728328	-10.2173	-3.36858	-3.98252	-2.71795	-6.06038		-6.1465		-2.02687		-3.10227	-2.30035		-5.91053		-1.88063			-4.32246		-2.49536
			-4.7594			-3.34308	-3.79557	-2.81719	-4.76025	-1.90969	-1.69987	0.920532	-10.0825	-3.24994	-3.86272	-2.57688	-5.94765		-5.96255		-1.77339		-3.0318	-2.22667		-5.85744		-1.76245			-4.25267		-2.45094
			-4.70287			-3.24394	-3.73633	-2.75481	-4.69643	-1.87816	-1.68047	1.10851	-9.95059	-3.13392	-3.74556	-2.43891	-5.83741		-5.78265		-1.52548		-2.96289	-2.15462		-5.80552		-1.64687			-4.1844		-2.40748
			-4.64819			-3.14694	-3.67836	-2.69378	-4.63398	-1.8473	-1.66148	1.29245	-9.82155	-3.02038	-3.63091	-2.30391	-5.72953		-5.60662		-1.2829		-2.89545	-2.08411		-5.75472		-1.53377			-4.11761		-2.36497
			-4.59529			-3.05197	-3.62161	-2.63404	-4.57285	-1.81709	-1.64289	1.47251	-9.69522	-2.90924	-3.51868	-2.17175	-5.62393		-5.43429		-1.04544		-2.82944	-2.01509		-5.70499		-1.42306			-4.05222		-2.32335
			-4.54405			-2.95897	-3.56603	-2.57552	-4.51298	-1.78751	-1.62469	1.64887	-9.5715	-2.80039	-3.40876	-2.04231	-5.52051		-5.26552		-0.812864		-2.76479	-1.94749		-5.65628		-1.31462			-3.98818		-2.28258
			-4.49441			-2.86784	-3.51158	-2.51819	-4.45432	-1.75852	-1.60685	1.82165	-9.45028	-2.69373	-3.30106	-1.91549	-5.41917		-5.10015		-0.58499		-2.70144	-1.88126		-5.60855		-1.20838			-3.92543		-2.24264
			-4.44628			-2.77852	-3.4582	-2.46199	-4.39682	-1.7301	-1.58937	1.99102	-9.33146	-2.58919	-3.19549	-1.79118	-5.31984		-4.93807		-0.36163		-2.63935	-1.81634		-5.56178		-1.10425			-3.86392		-2.20349
			-4.39958			-2.69093	-3.40586	-2.40689	-4.34043	-1.70224	-1.57222	2.1571	-9.21494	-2.48668	-3.09198	-1.66928	-5.22244		-4.77912		-0.142607		-2.57846	-1.75268		-5.51591		-1.00213			-3.80361		-2.16511
			-4.35425			-2.60501	-3.35452	-2.35283	-4.28513	-1.67491	-1.5554	2.32001	-9.10065	-2.38613	-2.99044	-1.54971	-5.12689		-4.62321		0.0722443		-2.51873	-1.69023		-5.47091		-0.90196			-3.74445		-2.12745
			-4.31022			-2.52069	-3.30413	-2.29979	-4.23085	-1.64809	-1.5389	2.47988	-8.98849	-2.28745	-2.89079	-1.43237	-5.03314		-4.47021		0.283079		-2.46012	-1.62895		-5.42675		-0.803662			-3.6864		-2.09049
			-4.26743			-2.43793	-3.25467	-2.24771	-4.17757	-1.62176	-1.5227	2.63682	-8.87839	-2.19058	-2.79297	-1.31719	-4.9411		-4.32002		0.490045		-2.40259	-1.56879		-5.38341		-0.707168			-3.62941		-2.05422
			-4.22583			-2.35665	-3.20611	-2.19658	-4.12525	-1.59591	-1.50679	2.79093	-8.77027	-2.09546	-2.69692	-1.20408	-4.85072		-4.17253		0.693282		-2.34609	-1.50972		-5.34085		-0.612413			-3.57344		-2.0186
			-4.18535			-2.27681	-3.1584	-2.14635	-4.07386	-1.57051	-1.49116	2.94231	-8.66407	-2.00202	-2.60257	-1.09297	-4.76194		-4.02766		0.892922		-2.29059	-1.45169		-5.29904		-0.519335			-3.51847		-1.98361
			-4.14596			-2.19837	-3.11152	-2.097	-4.02336	-1.54556	-1.47581	3.09105	-8.55972	-1.91021	-2.50985	-0.983793	-4.6747		-3.8853		1.08909		-2.23606	-1.39468		-5.25795		-0.427875			-3.46445		-1.94922
			-4.1076			-2.12126	-3.06544	-2.04849	-3.97372	-1.52103	-1.46072	3.23726	-8.45714	-1.81997	-2.41872	-0.876484	-4.58895		-3.74538		1.2819		-2.18246	-1.33863		-5.21757		-0.337979			-3.41136		-1.91543
			-4.07024			-2.04545	-3.02014	-2.00079	-3.92492	-1.49691	-1.44588	3.38101	-8.3563	-1.73124	-2.32913	-0.770979	-4.50465		-3.60781		1.47148		-2.12976	-1.28353		-5.17787		-0.249595			-3.35916		-1.8822
			-4.03382					-1.95388		-1.4732									-3.47252												-3.30782
			-3.99831					-1.90774		-1.44987									-3.33942												-3.25732
			-3.96368					-1.86233		-1.42691									-3.20845												-3.20762
			-3.92988					-1.81764		-1.40431									-3.07955												-3.15871
			-3.89689					-1.77364		-1.38207									-2.95264												-3.11055
			-3.86468					-1.73031		-1.36016									-2.82768												-3.06314
			-3.83321					-1.68764		-1.33858									-2.70459												-3.01643
			-3.80245					-1.6456		-1.31732									-2.58332												-2.97042
			-3.77239					-1.60417		-1.29638									-2.46383												-2.92507
			-3.74299					-1.56333		-1.27573									-2.34605												-2.88038
			-3.71423					-1.52308		-1.25538									-2.22995												-2.83633
			-3.68609					-1.48339		-1.23531									-2.11547												-2.79289
			-3.65855					-1.44424		-1.21552									-2.00257												-2.75005
			-3.63159					-1.40563		-1.196									-1.8912												-2.70779
			-3.60518					-1.36754		-1.17674									-1.78133												-2.6661
			-3.57931					-1.32995		-1.15773									-1.67292												-2.62496
			-3.55396					-1.29286		-1.13898									-1.56592												-2.58436
			-3.52911					-1.25624		-1.12046									-1.4603												-2.54428
			-3.50475					-1.22009		-1.10218									-1.35603												-2.50472
			-3.48086					-1.18439		-1.08414									-1.25307												-2.46565
			-3.45743
			-3.43444
			-3.41188
			-3.38973
			-3.36799
			-3.34664
			-3.32567
			-3.30507
			-3.28482
			-3.26493
			-3.24537
			-3.22614
			-3.20723
			-3.18863
			-3.17034
			-3.15234
			-3.13463
			-3.1172
			-3.10004
			-3.08314
			-3.06651
			-3.05012
			-3.03399
			-3.01809
			-3.00243
			-2.98699
			-2.97178
			-2.95679
			-2.94201
			-2.92743
			-2.91306
			-2.89889
			-2.88492
			-2.87113
			-2.85753
			-2.84411
			-2.83086
			-2.81779
			-2.80489
			-2.79216
			-2.77959
			-2.76718
			-2.75492
			-2.74282
			-2.73087
			-2.71906
			-2.7074
			-2.69588
			-2.68449
			-2.67325
			-2.66213
			-2.65115
			-2.64029
			-2.62956
			-2.61895
			-2.60846
			-2.59809
			-2.58784
			-2.5777
			-2.56767

## Sheet: Figure 3f
Figure 3f
Inter-spike interval (ISI) for all the response events
		ISI (ms)
		20.3
		152.3
		10.5
		9.3
		9.7
		56.5
		10.5
		8.3
		9.5
		9.2
		9.5
		12.1
		9.4
		9.8
		8.8
		175.3
		38.5
		9.7
		11.1
		8.7
		161.6
		37.8
		60
		13
		9.5
		13.8
		9.4
		9.4
		48.3
		10.4
		9.1
		9.6
		8.7
		10.5
		9.4
		17.1
		9.5
		13.6
		17.1
		10.1
		17
		8.8
		9.9
		222.7
		9.1
		12.2
		10
		65.1
		178.2
		35.5
		12.4
		9.8
		7.3
		19
		10.6
		27.9
		9.5
		9.9
		10
		0.6
		12.4
		0.7
		41.1
		41.4
		87.8
		9.8
		9.4
		10.4
		11.2
		13.7
		9.1
		10.5
		9.2
		9.9
		9.4
		11
		9.6
		111.3
		132.5
		134.7
		5.1
		34.1
		0.6
		8.1
		4.6
		16.3
		5.2
		5.5
		115.3
		0.4
		71.2
		35.5
		142.9
		3.3
		106.5
		0.5
		7.3
		95.8
		0.4
		4.9
		45.9
		5.2
		35.2
		75.9
		87.6
		72.3
		87
		160.8
		6.1
		0.4
		4.9
		8.3
		0.5
		7.4
		83.9
		17.2
		21.4
		72.2
		24.9
		19.6
		0.6
		32.9
		5
		3.4
		11.1
		0.6
		10.2
		6.5
		17.3
		74.7
		3.6
		5.3
		69.8
		0.5
		350.3
		0.4
		4.8
		69.7
		0.5
		44.8
		179.7
		3
		112.4
		26.7
		18.9
		37.6
		5.6
		182.2
		3.4
		8.2
		9.4
		0.6
		11.5
		4.1
		16.5
		4.1
		9
		273.1
		9.4
		5.9
		3.4
		6.2
		6.6
		7.4
		96.3
		5.8
		90.5
		7.3
		58.7
		125.9
		0.5
		0.5
		3
		4.8
		14.8
		8.7
		0.7
		42.4
		5.3
		26.3
		5.3
		8.3
		15.5
		106
		30.8
		126
		0.5
		19.7
		7.5
		127.4
		64.2
		42.5
		125.3
		4.5
		21.2
		4.2
		17.6
		4.3
		130.1
		10.4
		17.4
		52.3
		4.5
		6.7
		7.8
		87.2
		11
		45.7
		3
		116.8
		28.6
		14.7
		0.4
		14.2
		10.5
		25.4
		195.5
		5.1
		4.3
		6.6
		10.7
		7.8
		4.9
		4.8
		127.6
		0.5
		12.1
		108.4
		3.4
		4.3
		8.8
		9.5
		11.6
		7.9
		19.6
		3.3
		3.9
		99.9
		102.2
		3.1
		45.8
		46.4
		88.7
		4.1
		6.1
		15.8
		7.6
		14.4
		15.6
		15.2
		5.2
		6.7
		20.3
		9.8
		12.9
		72.9
		5.4
		37.8
		28.3
		13.9
		5.9
		10.7
		8.6
		6.8
		58.2
		34.6
		13.9
		35.6
		9.4
		29.5
		11.3
		20.6
		22.3
		9.5
		19
		5.9
		8.7
		7.8
		4.2
		6.6
		5.8
		21.8
		11
		58.4
		22.2
		4
		7.3
		18.8
		5.5
		27.8
		4.4
		14.8
		95.1
		20.1
		4.2
		16.1
		29.6
		39.7
		108.2
		11.6
		10.4
		12.8
		10.6
		16.1
		5.7
		8.7
		21.8
		42.3
		6.8
		8.3
		7.4
		7.3
		13
		47.8
		5.3
		75.3
		8.2
		8.7
		15.9
		5.8
		10
		20.1
		11.3
		5.1
		15.6
		7.7
		10.3
		24.8
		13.7
		68.2
		224.4
		7.1
		7.3
		8.8
		6.8
		10
		18.7
		27
		24.8
		10.8
		10.2
		17.8
		5.7
		6.1
		12
		6.7
		76.6
		5.1
		17.3
		10.2
		32.9
		36.6
		6.4
		5
		10.4
		12.8
		7.1
		12
		16.2
		3.8
		7.8
		10
		9.4
		11.6
		17.1
		46.1
		16.2
		4.4
		6
		12
		7.7
		43.3
		25
		27.7
		26.5
		13.2
		5.8
		6
		10.1
		6.2
		103.6
		17
		208.3
		4.6
		33.4
		33.6
		45.6
		41.3
		4.1
		9.7
		11.2
		53.9
		28.6
		13.7
		16.9
		9.1
		9.6
		6.8
		10.6
		17.1
		11.8
		16.8
		6.4
		74.3
		4
		5.3
		5.9
		10.2
		9.8
		58
		15.7
		92.2
		12.3
		7
		5.4
		10.6
		50.1
		10
		57.1
		14
		11.2
		6.3
		25
		25.7
		8.2
		77.9
		4.5
		4.7
		6.8
		5.8
		13.7
		24
		25.1
		74.1
		123.8
		11.5
		106.3
		7
		17.4
		12.5
		40.1
		7.6
		54.7
		5.4
		6.8
		13.5
		97.2
		242
		4.8
		16
		8.4
		30.8
		24.4
		29.7
		53.1
		3.7
		43.2
		10.2
		23.8
		67.7
		43.5
		5.2
		3.9
		20.8
		6.8
		26.7
		13.7
		8.9
		13.5
		13.4
		26.3
		53.8
		4.8
		13.5
		12.4
		66.9
		7.6
		33
		12.8
		12.2
		5.3
		29.1
		11
		26.8
		172.3
		4.6
		4.8
		6.6
		8
		16.4
		22
		7
		42.1
		238.8
		9.1
		6.4
		7.1
		15.1
		6.6
		62.5
		42.1
		55.8
		4.2
		10.2
		5.7
		17.4
		7.7
		95.9
		4.4
		6.1
		10.2
		6.6
		36.7
		47.1
		19.8
		20.9
		22.2
		123.8
		65.2
		18.1
		148.4
		12
		39
		5.7
		32.1
		7.6
		204.9
		38.8
		6.9
		55.3
		12.8
		49.3
		16.2
		42.4
		9.3
		50
		66.7
		6.8
		12
		20.1
		43.3
		11.4
		8
		182.6
		93.3
		104
		39
		22.4
		13.9
		10.45
		20.2
		10.05
		24.45
		11.35
		11.45
		36.9
		59.4
		116.7
		25.85
		28.1
		11.15
		34.8
		8.4
		8.35
		21.55
		11.65
		20
		34.65
		62.7
		15.15
		28.95
		47.65
		16.95
		141.2
		22.75
		51.05
		8.65
		13.05
		14.25
		36.05
		60.95
		27.8
		20.2
		15.7
		108.15
		36.45
		19.9
		20.25
		19.55
		157.45
		24.3
		12.65
		23.1
		23.55
		13.25
		17.55
		20.55
		18.45
		21.45
		41.7
		67.05
		160.6
		45.5
		14.35
		17.9
		23.6
		11.1
		29.4
		30.4
		97.65
		9.45
		51.4
		20.95
		32.65
		31.5
		10
		32.5
		128.85
		99.7
		20.95
		14.65
		30.6
		200.45
		121.6
		83.6
		106.55
		32.35
		20.35
		13.55
		13.8
		84.95
		148.95
		15.6
		22.85
		18.6
		16.95
		14
		10.55
		63
		23.3
		27.8
		14.75
		14.2
		19.85
		24.15
		65.35
		39.75
		32.7
		21.7
		26.4
		219.05
		27.85
		41.55
		24.15
		33.35
		9.7
		16.65
		16.1
		10.2
		18.75
		14.2
		37.85
		33.5
		17.65
		44.3
		73.65
		124.95
		62.45
		7.6
		25.5
		31.95
		9.9
		29.8
		9.15
		11.8
		23.5
		16.5
		11.8
		17.3
		23.45
		26.2
		6.25
		13.3
		17
		222.15
		15.7
		19.85
		24.1
		26.65
		7.95
		43.2
		19.8
		17.05
		22.35
		12.2
		24.85
		23.35
		18.35
		28.15
		22.35
		19.55
		19.8
		9.55
		12
		16.65
		11.65
		16.15
		65.75
		16.8
		19.75
		47.35
		27.05
		17.25
		9.05
		19.45
		12.95
		12.8
		9.3
		20
		9.85
		13.05
		18.15
		35.1
		25.35
		13.2
		18.05
		13.65
		13.25
		14.2
		25.7
		77
		25.4
		17.4
		17.25
		36.15
		16.05
		6.6
		10.85
		17.45
		12.4
		10.65
		10.95
		11.45
		13.9
		86.9
		46.4
		37.05
		26.55
		22.9
		17.9
		15.75
		20.2
		14.6
		11.3
		12.15
		16.55
		43.2
		11.05
		23.15
		24.2
		30.3
		36.95
		27.35
		60.85
		22.35
		14.7
		36.4
		10.85
		13.1
		40.1
		9.6
		25.8
		190.75
		48.55
		16.9
		8.6
		12.65
		16.8
		9.35
		12.35
		30.1
		94.75
		11.25
		28.15
		12.9
		226.3
		20.2
		10.25
		10.4
		12.6
		12.6
		14.55
		59.2
		14.95
		150.05
		19.3
		7.85
		32.45
		16.3
		14.75
		19.8
		18.6
		41.55
		9.65
		14.9
		156.65
		29.2
		17.35
		17.75
		85.05
		16.65
		22.1
		11.3
		7.8
		19.15
		9.6
		20.25
		99.65
		33.3
		17.8
		7.4
		36.8
		163.85
		14.6
		12.75
		21.1
		10.15
		23
		11.05
		125.5
		14.7
		8.75
		119.8
		9.05
		15.15
		35.65
		12.05
		12.2
		17.5
		18.2
		10.4
		138.2
		12.9
		26.5
		26.35
		107.65
		30.4
		22.55
		18
		24.5
		47.6
		42.95
		22.05
		22.5
		14.8
		11.45
		8.7
		49.4
		226.15
		49.65
		6.35
		5.65
		8.15
		10.3
		11.9
		15.35
		9.75
		25.9
		9.1
		13.9
		18.85
		9.85
		31.1
		25.5
		11.8
		8.8
		10.9
		19.05
		13.8
		11.7
		26.35
		15.35
		12.15
		12.25
		17.25
		13.1
		8.95
		14.6
		10.35
		10.9
		18.95
		24.65
		16.2
		23.05
		10
		9.35
		9.95
		22.5
		7.95
		30.7
		8.45
		39.3
		8.45
		20.2
		14.1
		12.3
		24.35
		29.1
		50.4
		36.15
		6.45
		8.05
		37.1
		4.7
		8.9
		27.75
		6.4
		12.7
		15.15
		16.15
		11
		83.95
		54.45
		21.9
		19.05
		55.1
		16.25
		7.4
		17.2
		9.65
		42.45
		7.5
		24.75
		13.9
		16.2
		34.7
		19.9
		30.7
		12.2
		14
		51.7
		9.35
		14.6
		7.3
		229.2
		15.15
		7.45
		10.15
		11.9
		9.65
		19.6
		22.8
		2.5
		8.25
		3.9
		3.15
		24.3
		20.8
		3.05
		60.45
		10.8
		19.05
		6.15
		3.65
		22.3
		3.2
		6.9
		11.05
		12.3
		4.5
		10.95
		16.7
		4.3
		6.25
		10.8
		5.2
		8.75
		5.2
		18.5
		8.8
		12.9
		4.3
		16.65
		16.9
		1.9
		8.45
		3.3
		9.65
		14.2
		5.95
		19.6
		11.3
		4.05
		12.3
		17.2
		14.85
		3
		12.05
		20.9
		14.7
		20.6
		15.2
		63.75
		10.8
		16.55
		5.65
		50.8
		8.6
		13.5
		2.1
		44.25
		25.9
		22.4
		79.3
		28.4
		6.1
		14.7
		33.85
		94.65
		10.25
		6
		10.65
		10.85
		7.25
		4.4
		7.7
		1.1
		9.85
		18.75
		4
		7.45
		10.05
		1.8
		6.3
		6.15
		5.95
		15.35
		17.55
		5.9
		4.35
		11.95
		13.5
		34.25
		13.3
		7.1
		9.55
		99.8
		22.7
		9.7
		9.4
		26.75
		13.35
		14.85
		10.85
		8.05
		10.15
		10.65
		22.5
		26.85
		10.95
		44.1
		10.7
		10.35
		9.1
		10.4
		12.7
		16.9
		25.75
		9.8
		7.6
		27.05
		10.35
		10.25
		24.85
		25.45
		18.5
		88.2
		13.25
		15
		11.9
		10.25
		19.55
		18.25
		21.2
		27
		11.45
		24.1
		23.5
		20.05
		11.95
		12.45
		10.85
		14.4
		28.35
		12.35
		26.05
		23
		12.4
		27.65
		30.35
		8.9
		8.45
		33.85
		17.9
		5.8
		81.6
		11.1
		9.75
		11.4
		10.45
		12.3
		12.45
		10.35
		13.3
		17.05
		22.2
		16.7
		6.05
		23.6
		22.1
		6.85
		13.35
		13.5
		11.05
		25.1
		5.2
		9.15
		20.65
		47.15
		12.8
		55.9
		34.25
		44.35
		74.4
		17.85
		9.5
		80.35
		13
		22.9
		8.5
		16.95
		12.4
		38
		25
		12.5
		113.55
		57.65
		12.3
		30.05
		17.3
		11
		58.7
		9.9
		8.55
		5
		11.55
		25.6
		19.4
		8.6
		28.85
		120.35
		9
		13
		17.85
		23.9
		9.25
		14.85
		28.75
		112.5
		14.95
		14.15
		21.05
		21.8
		35.05
		29.1
		17.2
		10.35
		27.55
		77.1
		11.25
		8.75
		12.05
		17.9
		9.6
		23.5
		10.35
		13.4
		11.4
		20.6
		7.95
		11.45
		11.9
		18.9
		9.4
		12.55
		258.4
		5.95
		9.05
		25.3
		10.45
		27.8
		12.35
		13.95
		15.4
		5.95
		12.6
		30.4
		39.25
		16.8
		33
		12.5
		178.1
		9.65
		9.1
		18.25
		16.15
		37.45
		8.5
		37.3
		9.45
		168.15
		29.25
		17.8
		31.75
		37.95
		10.55
		15.3
		8.65
		55.6
		93.8
		7.45
		6.8
		10.6
		16.3
		8.4
		45.3
		8.3
		17.5
		10.45
		15.55
		14.25
		16.25
		143.1
		10.35
		7.8
		25.35
		12.8
		17.25
		32.15
		10.75
		10.45
		16.95
		14.35
		100.9
		6.05
		6.65
		13.85
		8.75
		25.55
		16
		10.25
		15.05
		12.95
		11.25
		26.3
		94.1
		6.1
		32
		11.65
		29
		26.6
		27.6
		10.1
		5.9
		33.6
		10.05
		37.1
		16.8
		25.75
		10.75
		43.65
		6.95
		16.95
		69.95
		36.3
		5.25
		7.95
		7.85
		10.2
		8.15
		12.6
		8.1
		8.3
		9
		7.6
		8.4
		10.6
		7
		11.45
		16.35
		14.3
		16.75
		11.35
		7.65
		81.1
		3.9
		4.9
		6.3
		7.7
		7.55
		8
		8.75
		7.75
		8.5
		7.65
		9.15
		15.45
		10.5
		5.15
		20.5
		4.5
		6.6
		7.85
		13.2
		8.15
		11.55
		8.15
		10.65
		8.1
		10.2
		11
		14.65
		12.25
		4.85
		10
		9.4
		6
		8.95
		8.85
		8.9
		7.6
		10.2
		9.2
		7.25
		11.8
		8.05
		8.35
		11.9
		11
		17.05
		10.2
		23.65
		9.9
		16.6
		8.2
		8.2
		11.95
		7.4
		10.5
		8.35
		12
		9.35
		15.4
		12.5
		10
		12.55
		5.35
		5.45
		5.95
		7.85
		9.35
		8.85
		18.55
		16.95
		17.05
		15
		6.1
		5.65
		15.6
		7.85
		28.8
		6.15
		16.7
		14.4
		41.3
		12.9
		16.5
		18.75
		7.4
		7.6
		9.35
		5
		107.15
		4.4
		21.5
		7.05
		5.8
		6.95
		8.05
		9.7
		11.7
		5.55
		9.15
		9.9
		7.1
		8.2
		13.2
		15.5
		9.3
		11.3
		9.65
		8.95
		8.15
		18.05
		12.65
		3.5
		61.25
		5.8
		17.15
		7.2
		5.95
		8
		11.6
		6.15
		41.9
		6.25
		5.95
		68.45
		15.95
		8.1
		7.05
		7.65
		7.65
		9.1
		10.2
		6.05
		43.45
		36.55
		6.25
		9.65
		13.5
		7.8
		7.2
		12.2
		11.2
		13.5
		7.8
		7.8
		7.75
		13.7
		8.05
		10.4
		9.55
		7.55
		10.4
		9.95
		9.15
		10.95
		29.35
		7.55
		5.3
		7.3
		6.85
		12
		10.5
		8.2
		6.5
		8.75
		8.65
		8.4
		8.4
		9.3
		8.65
		21.25
		16.4
		8.6
		4.65
		34.9
		5.05
		12.4
		5.55
		11.4
		7.1
		9.45
		8.35
		8.65
		8.9
		8.7
		23.8
		12.7
		10.75
		8.95
		6.2
		9.7
		9.2
		7.4
		9.2
		8.3
		8.05
		8.4
		10.3
		15.25
		8.05
		7.45
		5.3
		8.85
		7.3
		6.95
		8.45
		9.5
		7.15
		8.8
		7.7
		7.7
		8.3
		4.95
		9.75
		18
		9.65
		11.5
		9.25
		16.35
		6.15
		7.05
		8.15
		10.25
		6.9
		8.95
		9
		9.7
		7.65
		11.4
		8.4
		25.9
		56.6
		7.65
		4.8
		7.9
		15.05
		38.8
		45.8
		4.2
		6.95
		12.65
		9.1
		12.4
		92.95
		3.75
		10
		4.35
		4.2
		12.8
		8.65
		11.5
		6.8
		8.45
		9
		8.7
		10.1
		23.6
		9.5
		8.15
		10.7
		11.05
		10.65
		5.85
		10.75
		16.8
		9.5
		13.3
		9.2
		7.75
		7.4
		8.95
		13.05
		9.6
		8.05
		11.1
		15.55
		25.05
		6.15
		11.4
		11.4
		18.5
		13.05
		8
		21.15
		8.75
		6.6
		7.25
		7.8
		9.9
		11.95
		10.35
		8.9
		10.75
		14.7
		30.75
		9.4
		7.5
		8.4
		11.15
		6.55
		9.95
		6.3
		10.7
		8.35
		10.2
		7.35
		7.4
		7.25
		11.1
		8.25
		7.3
		8.95
		11.4
		8.85
		8.7
		7.55
		10.15
		10.35
		15.35
		9.6
		10.75
		7.85
		12.25
		12.65
		6.95
		12.2
		8.25
		7
		11.4
		10.65
		12.25
		8.15
		8.4
		16.85
		13.5
		8.3
		11.35
		10.25
		27.05
		76.35
		8.3
		8.3
		6
		7.45
		11.1
		9.45
		9.5
		10.45
		7.3
		6.75
		9.75
		10.25
		8.5
		9.35
		14.75
		11.4
		14.65
		12.95
		7.85
		8.6
		8.9
		13.7
		7.5
		9
		6.7
		10.35
		7.3
		7.35
		8.55
		10.65
		12.2
		7.7
		8.85
		11.25
		14.1
		38.1
		16.1
		38.15
		30.1
		8.2
		7.25
		7.7
		8.05
		7.8
		16.2
		7.85
		7.3
		8.7
		7.15
		16.95
		11.15
		11.3
		7.35
		16.3
		15.95
		9.45
		39.4
		15.35
		24.15
		9.3
		12.7
		10.95
		18.75
		13.2
		28.75
		5.55
		6.5
		5.7
		9.65
		9.8
		12.9
		7.8
		17.9
		8.3
		9.8
		8.5
		10.1
		7.05
		8.65
		14.7
		11.7
		21.3
		12.35
		4.75
		12.45
		13.65
		32.05
		8.75
		8.6
		10.85
		7.45
		10.35
		94.7
		4.7
		7.05
		6.5
		6.75
		7.1
		20.4
		7
		7
		10.3
		6.7
		9.55
		8.8
		8.4
		7
		7.6
		7.5
		7.5
		7.05
		8.75
		9.25
		9.75
		16.95
		6.6
		5.6
		6.9
		11.4
		61.7
		8.7
		19.9
		28.85
		108
		4.6
		4.6
		17.6
		7.4
		10.1
		18.2
		9.6
		6.15
		8.85
		8.5
		8.95
		8.25
		7.35
		7.65
		10.05
		24.65
		7.2
		6.35
		8.05
		10
		6.65
		8.55
		8.95
		8.2
		9.55
		9.15
		7.95
		7.55
		7.4
		12.45
		37
		10.3
		6.7
		7.9
		12.2
		8.55
		6.75
		17.6
		8.4
		13.35
		8.55
		7.5
		6.7
		8.45
		8.45
		9.45
		9.8
		95.75
		6.65
		10.25
		9
		15.25
		10.25
		9.35
		6.15
		14.55
		9.8
		7.9
		12.15
		7.3
		10
		8.85
		8.35
		9.65
		14.8
		8.35
		6.7
		29.4
		18.5
		6.65
		13.9
		10.75
		10.55
		8.3
		10.15
		9.4
		9.65
		118.25
		150.65
		9.55
		51.25
		9.9
		5.5
		8.5
		12.2
		10.8
		9.05
		13.65
		9
		13.8
		9.35
		105.7
		18.3
		15.45
		13.2
		6.35
		5.55
		6.8
		7.25
		7.45
		8.65
		9
		8.5
		7.4
		8.15
		10.35
		53.05
		4.9
		6.35
		19.65
		6.15
		8.55
		8.2
		10.5
		12.95
		12.45
		11.05
		13.25
		5.25
		12
		9.9
		8.9
		8.05
		7.75
		8.4
		9.35
		9.7
		8.65
		8.75
		8.85
		19.6
		8.95
		10.95
		11.7
		11.25
		18.85
		101.95
		4.5
		6.3
		10.55
		9.5
		6.15
		9.45
		8.2
		7.3
		9.25
		10.2
		14.8
		8.4
		9.1
		18.9
		7.2
		11.15
		5.8
		10.6
		9.2
		7.4
		10.1
		9.2
		7.6
		41.8
		8.55
		9.15
		11.45
		22.95
		12
		30.25
		166.4
		59.85
		17.4
		4.8
		5.15
		10.05
		8.6
		8
		8.4
		7.55
		7.5
		8.6
		15.35
		7.35
		9.8
		9.9
		9.95
		12.95
		14.15
		11.8
		29.95
		5.4
		23.55
		18.55
		6.3
		7.55
		8.65
		8.55
		10
		9
		7.85
		8.5
		18.45
		8.85
		8.5
		9.7
		8.3
		6.25
		13.4
		8.7
		11.1
		7.9
		11.9
		12.2
		9.3
		9.4
		8.1
		13.65
		9.25
		17.1
		7.4
		9.15
		10.75
		8.2
		7.9
		9.1
		9.3
		10.2
		9.8
		7.65
		10.55
		9.4
		9.2
[truncated: 90 more rows]

## Sheet: Figure 3g
Figure 3g
The timing of burst onset, lick onset and burst end
		Burst onset	Lick onset	Burst end
		61.3	420.5	253.7
		58.1	372.9	173.7
		41.8	266.1	283.9
		52	78.875	331.2
		41.9	799.5	97
		51.8	126.1	99.1
		84.5	355.9	124.7
		54.6	250	323.1
		95.6	225.77	418.1
		31.4	123.056	149.1
		50.2	44	250.1
		45.3		108.9
		57.2		87.2
		19.4		397.9
		16.6		64.5
		19.4		166.3
		16.7		266.7
		16.4		126.7
		16.2		124.6
		22.3		431.4
		18.1		479.2
		17		22
		17.6		141.4
		15		444.9
		17.8		317.3
		16.2		402.6
		20.7		53.8
		17.1		333.3
		16		298.2
		19.2		145.6
		16.9		91.8
		18.1		78.8
		19.5		302.5
		17.1		152
		19.2		251.2
		18		280
		16.7		179.6
		16.2		430.4
		13.7		43.1
		18.7		156.5
		15.4		135.9
		15.8		61.3
		18.1		227.4
		16.8		19.9
		28		163.1
		23.2		102
		22.8		64.8
		34.1		119.9
		26.9		112.3
		23.7		113.9
		30.4		114.5
		22.3		61.2
		60.9		103.8
		26.1		77
		21.8		151.8
		23.3		86.7
		24.1		158.5
		23.5		232.9
		28		61.8
		22.5		101
		21.5		112.1
		23.6		104.2
		26		58.8
		23.4		70.6
		21.7		391.5
		21		142.3
		25.8		53.8
		22.2		129.3
		23.9		126
		21.9		91.8
		20.2		142.2
		20.2		186
		21		378
		20.8		179.3
		19.7		157.8
		19.9		182.4
		21		234.4
		24.4		164.6
		22		190.3
		22.4		422.7
		21.9		161.2
		20.8		385.7
		20.4		187.6
		20.6		67.5
		21.6		123.3
		24.1		72.8
		21.3		79.5
		21.7		151.3
		21.1		172.1
		21.5		278.2
		21.1		380.5
		22		217.6
		21.9		163
		19.8		150.7
		26.7		425.3
		25.3		326.6
		26.6		307.6
		31.4		116.9
		26.9		292.3
		27.8		286.5
		23		437.75
		26.15		466.1
		28.05		383.9
		27.25		395.25
		59.1		490.25
		41.3		209.85
		39.75		154.2
		49.2		351.75
		51.05		317.7
		32.05		343.8
		22.7		352.25
		23.25		398.35
		29.15		455.9
		22.7		440.2
		33.55		340.45
		63.1		82.65
		60.1		299.25
		36.15		365.9
		23.35		285.85
		45.75		104.45
		21.3		400
		28.05		80.25
		21.9		369.6
		20.55		436.7
		26.8		306.15
		41.55		107
		22.8		486
		29.95		463.8
		30.85		317.9
		32.45		156.25
		35.15		202.9
		43.4		317.15
		37.35		444
		34.25		416.2
		30.5		238.55
		24.25		81.7
		35.3		360.5
		28.55		230.2
		31.3		190.7
		28.9		179.65
		32.05		268.75
		37.1		138.15
		34.3		408.6
		26.35		279.15
		35.95		362.1
		26.9		250
		30.2		198.25
		24.75		375.75
		28.65		496.45
		22.95		257.35
		77.6		216.75
		74.7		148.75
		54.5		198.6
		74.6		170.5
		48.3		163.65
		72.05		178.75
		77		146.95
		63.4		208.95
		44.15		183.55
		49.15		188.65
		31.65		130.15
		38.3		174.25
		52.2		173.8
		33.05		480.5
		31.95		376.15
		41.95		130.1
		33.7		275.05
		72.75		279.85
		37.1		200.75
		35.3		139.95
		26.05		164.85
		38.4		489.2
		36.45		365.05
		29.25		372.5
		40.35		326
		50.95		375.1
		37.7		177.75
		35.1		287.95
		48.15		185.1
		34.55		242.05
		66.05		172.3
		23.4		204.6
		33.5		228.35
		22.35		174.85
		25.4		167.7
		34.85		238.65
		92.7		171
		27.9		161.2
		39.25		153.05
		27.15		165.2
		73.4		122.65
		29.6		176.25
		22.9		131.75
		59.7		131.55
		28.3		162.45
		22.85		138.3
		24.8		189.75
		30.55		222.5
		25.7		174.6
		78.55		211
		22.8		116.25
		26.1		190.75
		32.15		158.45
		34.85		164.75
		25.95		132.65
		22.2		158.7
		26.05		219.65
		24.15		210.75
		76.15		185.2
		18.4		211.65
		18.4		267.3
		19.85		196.05
		17		300
		18.55		365.75
		12.6		200.85
		28.6		137.5
		29.7		149.4
		37.45		187.1
		28.25		302.85
		13.9		176.4
		29.35		184.35
		25.7		272.1
		22.85		201.45
		23.45		426.3
		29		344.2
		53.35		138.8
		24.9		191.95
		28.8		317.6
		29.4		162
		33.6		491.65
		26.45		186.35
		5.7		195.05
		43.75		142.2
		29.35		256.9
		46.95		174.2
		23.3		261.15
		52.5		342.75
		24.8		269.55
		36.35		80.4

[truncated: 11 more sheets: Figure 3i, Figure 4, Figure 5e, Figure 6e, Figure 6f, Figure 6g, Figure 7b, Figure 7c, Figure 7d, Supp Figure 2c, Supp Figure 3]
